# Supplementary material for: Genome-Wide Association Study and Genomic Predictions for Hydroxycinnamate Concentrations in Maize Stover
Source: J Agric Food Chem. 2025 Jan 13;73(4):2289–98. doi: 10.1021/acs.jafc.4c07467 (PMC11884732; doi:10.1021/acs.jafc.4c07467)
Supplement: Supplementary file 1 — jf4c07467_si_001.xlsx [file jf4c07467_si_001.xlsx]

## Sheet: Hoja1
QTL	Marker	QTL Interval	Pos marker V5	Chr	Physical position gene V5	Gene	Gene Function
qPCA _2_1	S2_148561880	± 1 Mbp	152901800	2	151967354..151974558	Zm00001eb093290	Noc2p family
				2	151975950..151978702	Zm00001eb093300	Pentatricopeptide repeat-containing protein
				2	152057387..152066883	Zm00001eb093320	RRM domain-containing protein
				2	152084413..152085144	Zm00001eb093330	MYB-CC type transcription factor LHEQLE-containing domain-containing protein
				2	152136036..152145604	Zm00001eb093340	Ribosomal protein S4e central region domain-containing protein
				2	152402164..152408835	Zm00001eb093380	protein-tyrosine-phosphatase (EC 3.1.3.48)
				2	152488493..152499421	Zm00001eb093390	RRM domain-containing protein
				2	152841523..152844562	Zm00001eb093400	Complex III subunit 9
				2	152847100..152850437	Zm00001eb093410	Calcium dependent protein kinase2
				2	152901305..152906124	Zm00001eb093430	Transporter of mugineic acid3; Major facilitator superfamily (MFS) profile domain-containing protein
				2	152995948..152999988	Zm00001eb093440	Putative peptide/nitrate transporter; Major facilitator superfamily (MFS) profile domain-containing protein
				2	153006044..153007318	Zm00001eb093450	Calmodulin
				2	153052314..153056913	Zm00001eb093460	Protein kinase superfamily protein
				2	153058031..153059771	Zm00001eb093480	GATA transcription factor 14
				2	153202194..153205868	Zm00001eb093490	Sugar phosphate transporter domain-containing protein; Integral membrane protein like
				2	153206424..153207357	Zm00001eb093500	VQ domain-containing protein
				2	153214668..153218548	Zm00001eb093510	Ulp1 protease family C-terminal catalytic domain containing protein expressed
				2	153487229..153511889	Zm00001eb093540	CID domain-containing protein
				2	153662240..153668269	Zm00001eb093560	AP2-EREBP transcription factor; AP2/ERF domain-containing protein; WRI1 transcription factor1
				2	153839943..153842106	Zm00001eb093570	FAD dependent oxidoreductase domain-containing protein
				2	153850236..153852288	Zm00001eb093580	Protein DETOXIFICATION
				2	153853849..153860713	Zm00001eb093590	4-coumarate--CoA ligase (EC 6.2.1.12)
qPCA _6_1	S6_158227285	± 500 kbp	169704977	6	169204216..169208370	Zm00001eb292340	Thioredoxin H-type (Thioredoxin H4)
				6	169233958..169248387	Zm00001eb292350	TRAF-like superfamily protein; MATH domain-containing protein
				6	169250101..169255388	Zm00001eb292360	p-loop containing nucleoside triphosphate hydrolase superfamily protein; Zeta toxin domain-containing protein
				6	169258017..169263218	Zm00001eb292370	NADH dehydrogenase [ubiquinone] flavoprotein 2 mitochondrial; NADH-ubiquinone oxidoreductase 24 kDa subunit
				6	169280103..169283404	Zm00001eb292380	CRC domain-containing protein; CXC domain containing TSO1-like protein 1 (Protein tesmin/TSO1-like CXC 4)
				6	169285404..169289705	Zm00001eb292390	Signal recognition particle 54 kDa protein
				6	169327246..169327814	Zm00001eb292400	DUF1677 family protein
				6	169328112..169330503	Zm00001eb292410	Single-stranded DNA-binding protein, mitochondrial
				6	169353399..169357925	Zm00001eb292420	TFIIF beta subunit HTH domain-containing protein; ATP binding protein
				6	169413002..169414085	Zm00001eb292430	Protein LURP-one-related 5
				6	169415817..169421203	Zm00001eb292440	Bacterial surface antigen (D15) domain-containing protein
				6	169425358..169453392	Zm00001eb292450	UBP25
				6	169455734..169461657	Zm00001eb292460	F-box domain-containing protein
				6	169513880..169517958	Zm00001eb292470	E2F/DP family winged-helix DNA-binding domain-containing protein
				6	169518083..169520136	Zm00001eb292480	Tyrosine/DOPA decarboxylase 1
				6	169580675..169586236	Zm00001eb292490	Protein BREAST CANCER SUSCEPTIBILITY 1
				6	169587997..169590562	Zm00001eb292510	S-adenosyl-L-methionine-dependent methyltransferase superfamily protein; rRNA methylase YtqB
				6	169593106..169599454	Zm00001eb292520	Topoisomerase II-associated protein PAT1
				6	169662860..169671245	Zm00001eb292530	Putative AGC protein kinase family protein
				6	169673767..169686207	Zm00001eb292540	S-adenosyl-L-methionine-dependent methyltransferase superfamily protein
				6	169693710..169696355	Zm00001eb292580	SEC14 cytosolic factor family protein / phosphoglyceride transfer family protein
				6	169699871..169704026	Zm00001eb292590	Putative xyloglucan glycosyltransferase 12; Glycosyltransferase 2-like domain-containing protein
				6	169744762..169753911	Zm00001eb292620	T4P13.26 protein
				6	169749846..169751381	Zm00001eb292630	tRNA uridine 5-carboxymethylaminomethyl modification enzyme MnmG C-terminal domain-containing protein
				6	169754924..169755687	Zm00001eb292650	CLE family OsCLE508 protein
				6	169762167..169764395	Zm00001eb292660	Chromatin modification-related protein EAF7
				6	169768672..169771067	Zm00001eb292680	X8 domain-containing protein; PLASMODESMATA CALLOSE-BINDING PROTEIN 2
				6	169839946..169843008	Zm00001eb292690	TCP transcription factor (Transcription factor TCP5)
				6	169875049..169881276	Zm00001eb292700	Hydroxyproline-rich glycoprotein family protein
				6	169884153..169889572	Zm00001eb292710	Probable magnesium transporter
				6	169910069..169914403	Zm00001eb292730	Nucleotide-diphospho-sugar transferase domain-containing protein
				6	169914929..169917725	Zm00001eb292740	Rho-related protein6; Uncharacterized protein; Putative ROP family GTPase ROP6 (Putative Rop family GTPase, ROP6) (Rac-like GTP-binding protein 2) (Rho-related protein6)
				6	169917155..169923721	Zm00001eb292750	Proline iminopeptidase (EC 3.4.11.5); Proline iminopeptidase (PIP) (EC 3.4.11.5) (Prolyl aminopeptidase)
				6	169930913..169933278	Zm00001eb292760	non-specific serine/threonine protein kinase (EC 2.7.11.1); Protein kinase domain-containing protein
				6	169945654..169947123	Zm00001eb292790	C2C2-DOF transcription factor (Dof zinc finger protein DOF1.5)
				6	170115679..170122390	Zm00001eb292830	Auxin response factor
				6	170127104..170129473	Zm00001eb292840	O-methyltransferase ZRP4
				6	170164812..170166749	Zm00001eb292850	O-methyltransferase ZRP4
				6	170172152..170172682	Zm00001eb292870	Serine/threonine receptor-like kinase NFP
qFA_3_1	S3_215758011	± 1 Mbp	221268892	3	220267694..220269370	Zm00001eb158590	Metal-nicotianamine transporter YSL7
				3	220357509..220358766	Zm00001eb158650	Tat pathway signal sequence family protein
				3	220365167..220366323	Zm00001eb158660	OLE-5
				3	220356627..220356851	Zm00001eb158640	Little protein 1
				3	220393601..220397537	Zm00001eb158680	HB transcription factor (Homeobox-leucine zipper protein ATHB-4)
				3	220435407..220440423	Zm00001eb158690	Auxin efflux carrier component
				3	220553499..220556011	Zm00001eb158710	Single-stranded DNA-binding protein, mitochondrial; Nucleic acid-binding OB-fold-like protein (Single-stranded DNA-binding protein)
				3	220571654..220573095	Zm00001eb158730	Protein MIZU-KUSSEI 1
				3	220609943..220623478	Zm00001eb158740	Putative isoprenylcysteine alpha-carbonyl methylesterase ICMEL2; Isoprenylcysteine alpha-carbonyl methylesterase ICME
				3	220700317..220712597	Zm00001eb158750	Transmembrane protein 33
				3	220737565..220741958	Zm00001eb158760	5'-deoxynucleotidase (EC 3.1.3.89)
				3	220744179..220749567	Zm00001eb158770	ATP binding protein (MAP kinase kinase kinase55)
				3	220891511..220894580	Zm00001eb158780	CASP-like protein
				3	220898112..220901131	Zm00001eb158790	Exostosin GT47 domain-containing protein
				3	220943426..220956356	Zm00001eb158800	Carbonic anhydrase (EC 4.2.1.1) (Carbonate dehydratase); carbonic anhydrase (EC 4.2.1.1)
				3	220987633..220994980	Zm00001eb158810	carbonic anhydrase (EC 4.2.1.1); Carbonic anhydrase (EC 4.2.1.1) (Carbonate dehydratase)
				3	220999322..221001094	Zm00001eb158820	DUF1645 family protein
				3	221047624..221057158	Zm00001eb158830	Rubisco LSMT substrate-binding domain-containing protein
				3	221109343..221113858	Zm00001eb158840	Zn-dependent exopeptidase superfamily protein
				3	221172065..221181509	Zm00001eb158850	adenylate kinase (EC 2.7.4.3)
				3	221268500..221275746	Zm00001eb158860	3-beta hydroxysteroid dehydrogenase/isomerase domain-containing protein
				3	221304007..221307439	Zm00001eb158880	UDP-glycosyltransferases domain-containing protein
				3	221365129..221366555	Zm00001eb158910	MYB transcription factor (R2R3MYB-domain protein)
				3	221417498..221420603	Zm00001eb158920	Tonoplast dicarboxylate transporter
				3	221453312..221457320	Zm00001eb158930	Polygalacturonase
				3	221470641..221473093	Zm00001eb158950	AB hydrolase-1 domain-containing protein; Catalytic/ hydrolase
				3	221603586..221611245	Zm00001eb158970	Rae1-like protein
				3	221713437..221724829	Zm00001eb158990	Myb-like domain-containing protein
				3	221732378..221736631	Zm00001eb159000	Obtusifoliol 14-alpha demethylase
				3	221742694..221751185	Zm00001eb159010	J domain-containing protein; Auxilin-like protein 1; Auxin-like 1 protein
				3	221779777..221781603	Zm00001eb159020	Dihydroflavonol-4-reductase (NADPH-dependent reductase)
				3	221793315..221796290	Zm00001eb159030	CBS domain-containing protein; Polypeptide (YZ1)
				3	221825784..221834238	Zm00001eb159040	Transcription factor; Putative transcription factor (X1)
				3	221891853..221903345	Zm00001eb159060	glucose-1-phosphate adenylyltransferase (EC 2.7.7.27); Glucose-1-phosphate adenylyltransferase (EC 2.7.7.27) (ADP-glucose pyrophosphorylase)
				3	221941270..221942525	Zm00001eb159080	50S ribosomal protein L31
				3	221959804..221963820	Zm00001eb159100	Aspartic proteinase oryzasin-1
				3	221966964..221968803	Zm00001eb159110	X8 domain-containing protein
				3	222010237..222016466	Zm00001eb159140	Glycerol-3-phosphate acyltransferase 1
				3	222078396..222082494	Zm00001eb159150	Tetrapyrrole methylase domain-containing protein; Siroheme uroporphyrinogen methyltransferase1
				3	222127853..222139219	Zm00001eb159160	RING-type domain-containing protein
				3	222247519..222248421	Zm00001eb159180	BHLH domain-containing protein
				3	222249655..222256105	Zm00001eb159190	USP domain-containing protein
qFA_5_1	S5_92292823	± 1 Mbp	94403119	5	93434303..93456783	Zm00001eb233960	Protein RRC1
				5	93440362..93441431	Zm00001eb233980	O-fucosyltransferase family protein
				5	93537762..93539203	Zm00001eb234010	Aconitase/3-isopropylmalate dehydratase large subunit alpha/beta/alpha domain-containing protein
				5	93681143..93713717	Zm00001eb234030	Protein RRC1
				5	93913297..93920887	Zm00001eb234050	protein-serine/threonine phosphatase (EC 3.1.3.16)
				5	93920985..93938233	Zm00001eb234060	Nucleoid-associated protein chloroplastic
				5	94282375..94284410	Zm00001eb234070	N-acetyltransferase domain-containing protein
				5	94294054..94297378	Zm00001eb234080	Chorismate mutase 2, cytosolic (ZmCM2) (EC 5.4.99.5)
				5	94464068..94467086	Zm00001eb234090	Dihydroflavonol-4-reductase; NAD-dependent epimerase/dehydratase domain-containing protein
				5	94906730..94908994	Zm00001eb234120	Putative WRKY transcription factor 40
				5	95130200..95131830	Zm00001eb234130	Protein POLAR LOCALIZATION DURING ASYMMETRIC DIVISION AND REDISTRIBUTION
				5	95222993..95223313	Zm00001eb234140	Aquaporin TIP4-1
				5	95269580..95280255	Zm00001eb234150	RNA-binding (RRM/RBD/RNP motifs) family protein
				5	95338002..95344275	Zm00001eb234160	Chaperone protein ClpB4 mitochondrial; Clp R domain-containing protein
				5	95344628..95349156	Zm00001eb234170	Two-component response regulator; ARR-B transcription factor (Two-component response regulator ARR12)
qDFA55_2_1	S2_203613655	± 1 Mbp	210235114	2	209280128..209286684	Zm00001eb105810	Methionine aminopeptidase (EC 3.4.11.18); Peptidase M24 domain-containing protein
				2	209287145..209290014	Zm00001eb105820	Receptor-like serine/threonine-protein kinase (EC 2.7.11.1)
				2	209391626..209393845	Zm00001eb105850	Autophagy-related protein
				2	209373011..209380690	Zm00001eb105830	Bromo domain-containing protein
				2	209561646..209567792	Zm00001eb105870	Aconitate hydratase (Aconitase) (EC 4.2.1.3)
				2	209607235..209611898	Zm00001eb105880	Pentatricopeptide repeat-containing protein mitochondrial
				2	209612986..209617233	Zm00001eb105890	Calcium dependent protein kinase3 (Calcium-dependent protein kinase)
				2	209691880..209697785	Zm00001eb105900	Serine/arginine-rich splicing factor SR45a
				2	209697924..209703801	Zm00001eb105910	Sialidase domain-containing protein; BNR/Asp-box repeat family protein
				2	209731384..209732091	Zm00001eb105930	Trichome birefringence-like N-terminal domain-containing protein
				2	209737398..209739063	Zm00001eb105950	protein-serine/threonine phosphatase (EC 3.1.3.16)
				2	209807591..209814550	Zm00001eb105960	Sialidase domain-containing protein
				2	209871616..209874522	Zm00001eb106010	Protein DETOXIFICATION (Multidrug and toxic compound extrusion protein)
				2	209876436..209879573	Zm00001eb106020	Protein DETOXIFICATION (Multidrug and toxic compound extrusion protein)
				2	209887371..209892172	Zm00001eb106040	RRM domain-containing protein; Polyadenylate-binding protein RBP45C
				2	209919623..209923313	Zm00001eb106050	ATP-dependent RNA helicase (EC 3.6.4.13)
				2	210077227..210083434	Zm00001eb106060	Condensin-2 complex subunit H2 (Non-SMC condensin II complex subunit H2)
				2	210146873..210156358	Zm00001eb106100	Microtubule-associated protein TORTIFOLIA1
				2	210139828..210140688	Zm00001eb106070	F-box protein
				2	210145707..210147665	Zm00001eb106090	Cytochrome P450 family 718
				2	210211850..210221730	Zm00001eb106120	Patatin (EC 3.1.1.-)
				2	210222260..210227060	Zm00001eb106130	Glutamate receptor
				2	210250896..210252908	Zm00001eb106150	60S ribosomal protein L44
				2	210254458..210259149	Zm00001eb106160	Glucose-6-phosphate/phosphate translocator 2 chloroplastic
				2	210334405..210343924	Zm00001eb106180	Thioredoxin domain-containing protein; Protein disulfide isomerase (Protein disulfide isomerase12)
				2	210383378..210384257	Zm00001eb106190	Harpin-induced protein
				2	10389868..210390748	Zm00001eb106210	Harpin-induced protein
				2	210397061..210401911	Zm00001eb106230	Rab-GAP TBC domain-containing protein; TBC domain containing protein (Ypt/Rab-GAP domain of gyp1p superfamily protein)
				2	210448461..210451587	Zm00001eb106240	PDK regulatory protein1
				2	210544418..210545275	Zm00001eb106290	Harpin-induced protein
				2	210546971..210548587	Zm00001eb106300	Aspartic proteinase nepenthesin-1
				2	210554756..210556345	Zm00001eb106310	Eukaryotic aspartyl protease family protein
				2	210559146..210562223	Zm00001eb106320	Cysteine-rich receptor-like protein kinase 10
				2	210617051..210620228	Zm00001eb106340	Gnk2-homologous domain-containing protein
				2	210634514..210645250	Zm00001eb106360	Villin-4; HP domain-containing protein; Gelsolin-like domain-containing protein
				2	210673379..210675367	Zm00001eb106370	Gnk2-homologous domain-containing protein
				2	210675691..210679318	Zm00001eb106380	Cysteine-rich receptor-like protein kinase 10
				2	210715315..210718192	Zm00001eb106390	Cysteine-rich receptor-like protein kinase 10
				2	210745847..210748643	Zm00001eb106410	O-Glycosyl hydrolase family 17 protein
				2	210749713..210752982	Zm00001eb106420	Beta-amylase (EC 3.2.1.2)
				2	210753875..210755385	Zm00001eb106430	Oxygen-evolving enhancer protein 3-1
				2	210755153..210758473	Zm00001eb106440	50S ribosomal protein L28; Ribosomal L28 family
				2	210824361..210825670	Zm00001eb106450	Histone H2A
				2	210827140..210828222	Zm00001eb106460	Histone H2A
				2	210828889..210835136	Zm00001eb106470	Formin-like protein
				2	210870227..210874817	Zm00001eb106490	GRAS transcription factor
				2	210891336..210899686	Zm00001eb106500	Eukaryotic translation initiation factor-related; Uncharacterized protein; HAT dimerization domain-containing protein
				2	210902060..210906498	Zm00001eb106510	BTB/POZ domain-containing protein; NPH3 domain-containing protein
				2	210913354..210914634	Zm00001eb106520	Peptidase C1A papain C-terminal domain-containing protein
				2	210916210..210917792	Zm00001eb106530	60S ribosomal protein L38
				2	210952134..210952537	Zm00001eb106550	Cation-transporting P-type ATPase C-terminal domain-containing protein
				2	210958756..210959588	Zm00001eb106570	ARM repeat superfamily protein
				2	210963920..210966832	Zm00001eb106580	DUF538 family protein
				2	211005091..211007822	Zm00001eb106590	Pentatricopeptide repeat-containing protein
				2	211008269..211012135	Zm00001eb106600	Chaperone DnaJ C-terminal domain-containing protein
				2	211043938..211044506	Zm00001eb106610	Knottin scorpion toxin-like domain-containing protein
				2	211044949..211048108	Zm00001eb106620	BHLH transcription factor (Transcription factor DYT1)
				2	211048149..211055551	Zm00001eb106630	V-type proton ATPase subunit H; ATPase V1 complex subunit H C-terminal domain-containing protein
				2	211154555..211162308	Zm00001eb106650	Universal stress protein PHOS34
qDFA55_5_1	S5_1042978	± 1 Mbp	1353768	5	334955..335449	Zm00001eb210250	T-complex protein 1 subunit beta
				5	391987..394579	Zm00001eb210280	RNA-binding ASCH domain protein; ASCH domain-containing protein
				5	514400..527277	Zm00001eb210290	TRF-like 10; PHD-type domain-containing protein
				5	745209..757203	Zm00001eb210340	Kinesin motor domain-containing protein
				5	844830..847156	Zm00001eb210350	DUF547 domain-containing protein
				5	908320..911966	Zm00001eb210360	OTU domain-containing protein; Cysteine-type peptidase
				5	957230..960100	Zm00001eb210370	RNA polymerase sigma factor; RNA polymerase sigma-70 region 2 domain-containing protein
				5	960590..967783	Zm00001eb210380	La-related protein 1C
				5	967676..968406	Zm00001eb210390	GDSL esterase/lipase EXL3
				5	968819..974028	Zm00001eb210410	DUF1499 family protein
				5	969193..971188	Zm00001eb210420	Pentatricopeptide repeat-containing protein
				5	975409..977476	Zm00001eb210430	DUF3475 domain-containing protein
				5	1048980..1059940	Zm00001eb210450	Protein EXPORTIN 1A; Importin N-terminal domain-containing protein
				5	1063589..1065022	Zm00001eb210460	Sialate O-acetylesterase domain-containing protein
				5	1107229..1114095	Zm00001eb210470	Sucrose nonfermenting 4-like protein; CBS domain-containing protein
				5	1117556..1118434	Zm00001eb210480	Acyl carrier protein 3
				5	1118363..1119914	Zm00001eb210490	Protein SRG1
				5	1121253..1124560	Zm00001eb210500	Outer envelope pore protein 24, chloroplastic; DANA2 (Outer envelope pore protein 24A chloroplastic)
				5	1171399..1176707	Zm00001eb210510	Putative inactive poly [ADP-ribose] polymerase SRO1; Inactive poly [ADP-ribose] polymerase SRO1
				5	1197693..1202334	Zm00001eb210530	HSF-type DNA-binding domain-containing protein
				5	1201410..1202223	Zm00001eb210540	RNA binding protein
				5	1203165..1206955	Zm00001eb210550	RRM domain-containing protein; RNA-binding (RRM/RBD/RNP motifs) family protein
				5	1191559..1197349	Zm00001eb210520	TRF-like 10; Zinc finger PHD-type domain-containing protein
				5	1206355..1209629	Zm00001eb210560	Exosome complex exonuclease RRP46; Exoribonuclease phosphorolytic domain-containing protein
				5	1212010..1215676	Zm00001eb210570	ADP-ribosylation factor GTPase-activating protein AGD10
				5	1222199..1224895	Zm00001eb210590	Protein BCCIP-like protein
				5	1225413..1228587	Zm00001eb210600	Cleavage and polyadenylation specificity factor subunit 3-I; Cleavage and polyadenylation specificity factor subunit 3-I (Cleavage and polyadenylation specificity factor, 73 kDa subunit)
				5	1229090..1230685	Zm00001eb210610	Ycf20-like protein
				5	1230795..1232230	Zm00001eb210620	Derlin2
				5	1232976..1237215	Zm00001eb210630	Derlin-2.1 (ZmDerlin2-1)
				5	1238416..1239011	Zm00001eb210640	Pentatricopeptide repeat-containing protein
				5	1242151..1243005	Zm00001eb210650	Hydroxyproline-rich glycoprotein family protein
				5	1247512..1248495	Zm00001eb210660	Histone H2A
				5	1252823..1255890	Zm00001eb210680	DCD domain-containing protein
				5	1255895..1267198	Zm00001eb210690	Transducin family protein / WD-40 repeat family protein
				5	1288433..1289530	Zm00001eb210700	HVA22-like protein i
				5	1333356..1337950	Zm00001eb210720	26S proteasome non-ATPase regulatory subunit 12 homolog B
				5	1339014..1343811	Zm00001eb210730	Monothiol glutaredoxin-S14 chloroplastic
				5	1343895..1348544	Zm00001eb210740	Elongation factor Tu
				5	1350257..1351868	Zm00001eb210750	CRAL-TRIO domain-containing protein
				5	1353071..1354466	Zm00001eb210760	SAM domain family protein
				5	1355138..1357943	Zm00001eb210770	NAD(P)-binding Rossmann-fold superfamily protein
				5	1356821..1360426	Zm00001eb210780	Nucleotide-diphospho-sugar transferase domain-containing protein; Nucleotide-diphospho-sugar transferase family protein
				5	1365175..1371616	Zm00001eb210790	Conserved oligomeric Golgi complex subunit 2 (Component of oligomeric Golgi complex 2)
				5	1365175..1371616	Zm00001eb210790	Conserved oligomeric Golgi complex subunit 2 (Component of oligomeric Golgi complex 2)
				5	1371607..1374303	Zm00001eb210800	RIN4 pathogenic type III effector avirulence factor Avr cleavage site domain-containing protein; Nitrate-induced NOI protein (RPM1-interacting protein 4)
				5	1392383..1395183	Zm00001eb210820	Actin-related protein 2/3 complex subunit 4
				5	1397059..1400259	Zm00001eb210830	SWIM zinc finger family protein
				5	1401722..1408086	Zm00001eb210840	DNA binding protein
				5	1435624..1438134	Zm00001eb210850	DNA-directed RNA polymerases I, II, and III 17.1 kDa polypeptide (DNA-directed RNA polymerases II IV and V subunit 8B)
				5	1442099..1452731	Zm00001eb210860	ER membrane protein complex subunit 2
				5	1494027..1496196	Zm00001eb210870	Hyaluronan / mRNA binding family
				5	1496522..1497676	Zm00001eb210880	DUF4228 domain protein
				5	1541695..1556211	Zm00001eb210890	ALBINO3-like protein 1 chloroplastic; Membrane insertase YidC/Oxa/ALB C-terminal domain-containing protein
				5	1556296..1571508	Zm00001eb210900	Putative ion channel protein CASTOR; Ion channel protein CASTOR
				5	1621975..1630054	Zm00001eb210930	LUC7 related protein
				5	1630839..1635613	Zm00001eb210940	Translocation protein SEC62
				5	1638665..1648141	Zm00001eb210950	Carotene isomerase3
				5	1648334..1663524	Zm00001eb210970	Shaggy-related protein kinase kappa
				5	1664487..1670617	Zm00001eb210980	non-specific serine/threonine protein kinase (EC 2.7.11.1); Shaggy-related protein kinase kappa
				5	1756765..1758393	Zm00001eb210990	NAC domain-containing protein
				5	1772434..1777827	Zm00001eb211000	MICOS complex subunit Mic10
				5	1804513..1807358	Zm00001eb211010	40S ribosomal protein S4; Small ribosomal subunit protein eS4 (40S ribosomal protein S4)
				5	1836394..1843515	Zm00001eb211020	BTB/POZ domain-containing protein
				5	1839437..1841917	Zm00001eb211030	DPP6 N-terminal domain-like protein
				5	1845954..1852032	Zm00001eb211040	Protein kinase domain-containing protein
				5	1856705..1859880	Zm00001eb211050	Protein DETOXIFICATION (Multidrug and toxic compound extrusion protein); Uncharacterized protein
				5	1860517..1867170	Zm00001eb211070	Ubiquinone biosynthesis monooxygenase COQ6, mitochondrial (EC 1.14.13.-); FAD/NAD(P)-binding oxidoreductase family protein; FAD-binding domain-containing protein
				5	1866728..1867724	Zm00001eb211080	Pi starvation-induced protein
				5	1877928..1880382	Zm00001eb211090	40S ribosomal protein S21
				5	1881780..1885667	Zm00001eb211100	IAA-amino acid hydrolase ILR1
				5	1888452..1889419	Zm00001eb211120	Late embryogenesis abundant protein LEA-2 subgroup domain-containing protei
				5	1890737..1893874	Zm00001eb211130	Mitochondrial ribosomal protein L27
				5	1897722..1904032	Zm00001eb211140	BPL/LPL catalytic domain-containing protein; Biotin/lipoate A/B protein ligase family
				5	1915602..1926244	Zm00001eb211150	ACB domain-containing protein; Acyl-CoA-binding domain-containing protein 4
				5	1933724..1939720	Zm00001eb211170	Translocase of chloroplast 159 chloroplastic; AIG1-type G domain-containing protein
				5	1985619..1990971	Zm00001eb211190	DUF4378 domain protein
				5	1991969..1996842	Zm00001eb211200	DUF789 family protein
				5	2030625..2031384	Zm00001eb211210	Clathrin heavy chain 2
				5	2032019..2037273	Zm00001eb211220	Mono-/di-acylglycerol lipase N-terminal; Fungal lipase-like domain-containing protein
				5	2041045..2041940	Zm00001eb211260	Cell number regulator 10 (ZmCNR10)
				5	2048992..2051136	Zm00001eb211270	HMA domain-containing protein
				5	2083235..2084041	Zm00001eb211280	Cell number regulator 3 (ZmCNR03)
				5	2089370..2090167	Zm00001eb211290	Soluble epoxide hydrolase
				5	2126403..2129842	Zm00001eb211300	Soluble epoxide hydrolase
				5	2127357..2127997	Zm00001eb211310	HMA domain-containing protein
				5	2131103..2138041	Zm00001eb211320	Nascent polypeptide-associated complex subunit alpha-like UBA domain-containing protein
				5	2138761..2147879	Zm00001eb211330	J domain-containing protein; Chaperone DnaJ-domain superfamily protein
				5	2155302..2161936	Zm00001eb211350	Squamosa promoter-binding-like protein 1
				5	2181146..2183974	Zm00001eb211360	X8 domain-containing protein; Carbohydrate-binding X8 domain superfamily protein
				5	2187848..2204048	Zm00001eb211370	Flap endonuclease 1 (FEN-1) (EC 3.1.-.-) (Flap structure-specific endonuclease 1); XPG-I domain-containing protein
				5	2206597..2210612	Zm00001eb211390	Protein LAZ1; LAZ1-4 (Protein LAZ1)
				5	2225798..2240133	Zm00001eb211400	DEAD-box ATP-dependent RNA helicase 3A, chloroplastic (ZmRH3A) (EC 3.6.4.13)
				5	2251845..2254901	Zm00001eb211410	Non-specific phospholipase C1
				5	2312022..2315923	Zm00001eb211420	anthranilate synthase (EC 4.1.3.27)
qDFA55_5_2	S5_4587576	± 1 Mbp	4874475	5	3879564..3882993	Zm00001eb212590	Mitochondrial pyruvate carrier
				5	3929725..3932916	Zm00001eb212610	Lipid phosphate phosphatase delta
				5	3951371..3955026	Zm00001eb212620	Serine/threonine-protein phosphatase (EC 3.1.3.16)
				5	3956989..3967961	Zm00001eb212630	Squalene synthase (EC 2.5.1.21)
				5	4015995..4021969	Zm00001eb212640	Exocyst complex component EXO84B; Exocyst component Exo84 C-terminal domain-containing protein
				5	4058079..4062958	Zm00001eb212660	Hydroxyproline O-galactosyltransferase GALT4
				5	4067739..4069742	Zm00001eb212670	procollagen-proline 4-dioxygenase (EC 1.14.11.2)
				5	4075456..4079158	Zm00001eb212690	Vesicle-associated membrane protein 722
				5	4103302..4108433	Zm00001eb212700	ATP-dependent RNA helicase (EC 3.6.4.13)
				5	4123692..4127323	Zm00001eb212710	Actin cross-linking protein
				5	4129144..4143763	Zm00001eb212720	RRM domain-containing protein
				5	4149222..4158067	Zm00001eb212740	Vacuolar protein sorting-associated protein 35; Vacuolar protein sorting-associated protein 35B
				5	4229659..4238109	Zm00001eb212750	FHA domain containing protein; FHA domain-containing protein
				5	4238768..4239865	Zm00001eb212760	Thioredoxin (Thioredoxin H-type 5)
				5	4240451..4242012	Zm00001eb212770	Thioredoxin
				5	4285589..4294337	Zm00001eb212800	Protein argonaute MEL1
				5	4299767..4305078	Zm00001eb212810	Protein WVD2-like 3; TPX2 C-terminal domain-containing protein; Seed specific protein Bn15D14A
				5	4323546..4324968	Zm00001eb212820	Histone H1
				5	4385997..4387351	Zm00001eb212840	H15 domain-containing protein; Histone H1
				5	4437145..4438324	Zm00001eb212870	PRA1 family protein
				5	4444783..4445878	Zm00001eb212880	Transcription factor MYB98
				5	4486886..4488378	Zm00001eb212890	Auxin-responsive protein
				5	4489394..4492992	Zm00001eb212900	rRNA-processing protein EFG1 (rRNA-processing protein efg1)
				5	4500983..4502059	Zm00001eb212920	Dirigent protein
				5	4505931..4510166	Zm00001eb212930	BHLH domain-containing protein; BHLH transcription factor (Transcription factor bHLH7)
				5	4544953..4554161	Zm00001eb212950	GB1/RHD3-type G domain-containing protein; Guanylate-binding family protein
				5	4555704..4560287	Zm00001eb212960	60S ribosomal protein L4-1
				5	4560951..4566090	Zm00001eb212970	Plant Tudor-like RNA-binding protein
				5	4595681..4596151	Zm00001eb212980	BI1-like protein
				5	4596199..4598005	Zm00001eb212990	BI1-like protein
				5	4598752..4603506	Zm00001eb213000	PITH domain-containing protein; Thioredoxin-like protein 1
				5	4608374..4610327	Zm00001eb213010	Leucine-rich repeat extensin-like protein 6 (Systemin receptor SR160)
				5	4621197..4623904	Zm00001eb213020	DYW domain-containing protein; Pentatricopeptide repeat-containing protein chloroplastic
				5	4637728..4653134	Zm00001eb213060	5'-3' exoribonuclease (EC 3.1.13.-)
				5	4656340..4657219	Zm00001eb213070	GTP-binding protein-related
				5	4709194..4711278	Zm00001eb213080	40S ribosomal protein S18 (Ribosomal protein S18)
				5	4711386..4713178	Zm00001eb213090	Acyl-CoA N-acyltransferase (NAT) superfamily protein
				5	4716222..4717441	Zm00001eb213110	Bifunctional inhibitor/lipid-transfer protein/seed storage 2S albumin superfamily protein
				5	4755114..4760108	Zm00001eb213120	Type IV inositol polyphosphate 5-phosphatase 7
				5	4763659..4768054	Zm00001eb213130	Protein kinase domain-containing protein
				5	4782245..4786576	Zm00001eb213140	UBC core domain-containing protein; Ubiquitin-conjugating enzyme E2 2
				5	4789501..4804618	Zm00001eb213150	Putative zinc metalloprotease EGY1 chloroplastic; Zinc metalloprotease EGY1 chloroplastic
				5	4857241..4861099	Zm00001eb213160	BTB/POZ and MATH domain-containing protein 4 (Orphans transcription factor)
				5	4860996..4865419	Zm00001eb213170	Replication factor C subunit 3; AAA+ ATPase domain-containing protein
				5	4869210..4871268	Zm00001eb213180	X8 domain-containing protein
				5	4875355..4881629	Zm00001eb213190	Aldehyde oxidase4
				5	4884428..4890492	Zm00001eb213200	GTD-binding domain-containing protein
				5	4898320..4899046	Zm00001eb213230	VQ domain-containing protein
				5	4943370..4947560	Zm00001eb213240	Calcium-dependent protein kinase 20; Protein kinase domain-containing protein
				5	4948827..4952480	Zm00001eb213250	E3 ubiquitin-protein ligase RHF2A; RING-type domain-containing protein
				5	4957251..4960866	Zm00001eb213260	FAS1 domain-containing protein
				5	4962354..4965862	Zm00001eb213280	Calcium-dependent protein kinase 10
				5	4969265..4970638	Zm00001eb213300	RING-H2 finger protein ATL70
				5	4976950..4980219	Zm00001eb213310	DnaJ protein
				5	5051526..5057483	Zm00001eb213320	IQ-domain 5
				5	5057665..5059713	Zm00001eb213330	Expp1 protein
				5	5059989..5060552	Zm00001eb213350	t-SNARE coiled-coil homology domain-containing protein
				5	5060615..5061160	Zm00001eb213360	Syntaxin N-terminal domain-containing protein
				5	5069213..5078937	Zm00001eb213380	Cullin-4
				5	5169955..5170269	Zm00001eb213400	PORR domain-containing protein
				5	5170597..5171007	Zm00001eb213410	PORR domain-containing protein
				5	5229468..5231207	Zm00001eb213420	Drought and salt tolerance protein
				5	5253457..5260883	Zm00001eb213430	Transcription factor TCP2
				5	5282267..5303073	Zm00001eb213450	Cell differentiation protein rcd1; Cell differentiation Rcd1-like protein (Cell differentiation protein rcd1) (Rcd1-like transcription factor)
				5	5310674..5327259	Zm00001eb213480	Ycf20-like protein
				5	5335747..5338901	Zm00001eb213510	Tyrosine specific protein phosphatase-like
				5	5362800..5368493	Zm00001eb213530	Zinc transporter ZTP29
				5	5371642..5372432	Zm00001eb213540	AP complex subunit sigma
				5	5409568..5412367	Zm00001eb213550	Transcription factor PIF4
				5	5495383..5496001	Zm00001eb213560	Verprolin
				5	5506895..5509303	Zm00001eb213570	ribose-5-phosphate isomerase (EC 5.3.1.6); Ribose-5-phosphate isomerase
				5	5509419..5515687	Zm00001eb213580	Pentatricopeptide repeat-containing protein
				5	5518644..5520936	Zm00001eb213600	Tyrosine specific protein phosphatase-like
				5	5522716..5525744	Zm00001eb213610	Tubulin beta chain
				5	5537735..5540348	Zm00001eb213620	IMP dehydrogenase/GMP reductase domain-containing protein
				5	5554015..5557587	Zm00001eb213630	ADF-H domain-containing protein; Actin-depolymerizing factor 6
				5	5557765..5558356	Zm00001eb213640	SAUR1-auxin-responsive SAUR family member
				5	5561592..5563093	Zm00001eb213650	Transmembrane protein
				5	5595554..5596843	Zm00001eb213670	Photosystem I reaction center subunit III (PSI-F)
				5	5598187..5602923	Zm00001eb213680	Hexosyltransferase
				5	5628700..5629887	Zm00001eb213690	Major facilitator superfamily (MFS) profile domain-containing protein
				5	5630332..5633306	Zm00001eb213700	Protein JASON
				5	5634332..5636060	Zm00001eb213710	Transcription factor JUNGBRUNNEN 1
				5	5684870..5690577	Zm00001eb213730	DUF3741 domain-containing protein
				5	5688305..5689714	Zm00001eb213740	Auxin-responsive protein
				5	5732024..5740286	Zm00001eb213750	4Fe-4S ferredoxin-type domain-containing protein
				5	5741315..5744545	Zm00001eb213760	Tubulin alpha-3 chain (EC 3.6.5.-) (Alpha-3-tubulin); Tubulin alpha chain
				5	5801118..5805367	Zm00001eb213770	Leucine-rich repeat receptor-like serine/threonine-protein kinase BAM3; Protein kinase domain-containing protein
				5	5821965..5824764	Zm00001eb213780	Formin-like protein 18
				5	5854700..5858635	Zm00001eb213800	R2R3MYB-domain protein
qDFA55_5_3	S5_191376676	± 1 Mbp	195705593	5	194733327..194733666	Zm00001eb248970	H(+)-exporting diphosphatase (EC 7.1.3.1)
				5	194734065..194739547	Zm00001eb248980	H(+)-exporting diphosphatase (EC 7.1.3.1)
				5	194745018..194748168	Zm00001eb248990	Metal-nicotianamine transporter YSL7; Metal-nicotianamine transporter YSL2
				5	194796386..194798197	Zm00001eb249000	phosphoglycerate mutase (2,3-diphosphoglycerate-dependent) (EC 5.4.2.11)
				5	194813417..194816539	Zm00001eb249020	Iron-phytosiderophore transporter yellow stripe 1
				5	194821859..194824219	Zm00001eb249030	Tryptophan synthase beta chain-like PALP domain-containing protein
				5	194825413..194827822	Zm00001eb249040	U6 snRNA phosphodiesterase (EC 3.1.4.-)
				5	194841017..194842571	Zm00001eb249050	14-3-3 domain-containing protein
				5	194854152..194856416	Zm00001eb249080	Transcription factor BPE
				5	194859728..194860961	Zm00001eb249090	Glycine-rich cell wall structural protein 1
				5	194887258..194889743	Zm00001eb249100	Cyclin
				5	194992068..194995077	Zm00001eb249120	Putative WRKY transcription factor 12 (WRKY transcription factor)
				5	195065501..195070961	Zm00001eb249130	ELMO/CED-12 family protein; ELMO domain-containing protein; ELMO domain-containing protein 2
				5	195077291..195080646	Zm00001eb249150	Vesicle-associated protein 2-1; MSP domain-containing protein
				5	195083984..195086612	Zm00001eb249160	50S ribosomal protein L19-1, chloroplastic; Ribosomal protein L19
				5	195248494..195251397	Zm00001eb249190	Putative glycerol-3-phosphate transporter 4
				5	195295223..195296745	Zm00001eb249210	Uclacyanin-3; Phytocyanin domain-containing protein
				5	195406176..195419974	Zm00001eb249220	Ypt homolog4
				5	195424226..195426468	Zm00001eb249230	Phospholipase A1-Ibeta2 chloroplastic
				5	195427642..195432239	Zm00001eb249240	Methylglutaconyl-CoA hydratase
				5	195452637..195455908	Zm00001eb249250	Enoyl-CoA hydratase 2, mitochondrial; Methylglutaconyl-CoA hydratase; Uncharacterized protein
				5	195456955..195466326	Zm00001eb249260	Ubiquitin carboxyl-terminal hydrolase (EC 3.4.19.12)
				5	195550986..195552223	Zm00001eb249290	AP2-EREBP transcription factor
				5	195705128..195706641	Zm00001eb249320	Ethylene-responsive transcription factor ERF105
				5	195712472..195715932	Zm00001eb249330	3-isopropylmalate dehydratase small subunit 2
				5	195718840..195721552	Zm00001eb249340	DeSI-like protein (EREBP-4 like protein)
				5	195804387..195807843	Zm00001eb249350	Ribosomal RNA small subunit methyltransferase NEP1; Nucleolar essential protein-related; Nucleolar essential protein-related (Ribosome biogenesis protein NEP1)
				5	195813152..195819374	Zm00001eb249360	DUF676 domain-containing protein; Alpha/beta-Hydrolases superfamily protein (Serine esterase family protein)
				5	195831046..195832941	Zm00001eb249370	No apical meristem-associated C-terminal domain-containing protein
				5	195919657..195924086	Zm00001eb249380	Cationic amino acid transporter C-terminal domain-containing protein; Cationic amino acid transporter 9 chloroplastic
				5	195957194..195960002	Zm00001eb249390	Protein kinase superfamily protein
				5	196007103..196022965	Zm00001eb249420	Anaphase-promoting complex subunit 8
				5	196100776..196107759	Zm00001eb249430	Chaperone protein dnaJ 3
				5	196108831..196110029	Zm00001eb249440	AP2-EREBP transcription factor (Ethylene-responsive transcription factor ERF035)
				5	196184869..196185938	Zm00001eb249450	Ethylene-responsive transcription factor ERF035
				5	196193857..196194435	Zm00001eb249460	Serine/threonine receptor-like kinase NFP
				5	196213097..196214057	Zm00001eb249470	AP2/ERF domain-containing protein
				5	196322841..196323334	Zm00001eb249520	Zinc ion binding protein
				5	196339715..196340777	Zm00001eb249540	50S ribosomal protein L29 chloroplastic
				5	196394313..196396472	Zm00001eb249550	Protein NUCLEAR FUSION DEFECTIVE 6 chloroplastic/mitochondrial
				5	196464278..196468936	Zm00001eb249570	F-box domain-containing protein; Leucine Rich Repeat family protein
				5	196493818..196495578	Zm00001eb249590	Expansin-B4; Expansin-like EG45 domain-containing protein
				5	196501435..196503355	Zm00001eb249600	Expansin-B4
				5	196575847..196577262	Zm00001eb249610	Zinc finger protein ZAT9
				5	196602723..196603418	Zm00001eb249640	Thioesterase domain-containing protein
				5	196606983..196608825	Zm00001eb249670	Acyl-acyl carrier protein thioesterase ATL3 chloroplastic; Thioesterase domain-containing protein
				5	196685922..196690531	Zm00001eb249690	Trehalose 6-phosphate phosphatase (EC 3.1.3.12)
				5	196692534..196697376	Zm00001eb249700	Protein INAPERTURATE POLLEN1
qDFA55_7_1	S7_141427986	± 100 kbp	147566242	7	147566060..147567105	Zm00001eb318920	Ethylene-responsive transcription factor RAP2-11
				7	147650115..147652333	Zm00001eb318940	Protein DETOXIFICATION (Multidrug and toxic compound extrusion protein)
qDFA55_9_1	S9_90843307	± 1 Mbp	96168029	9	95301820..95304618	Zm00001eb386330	DUF4050 domain-containing protein
				9	95362729..95364767	Zm00001eb386340	Ribosomal protein
				9	95376963..95378023	Zm00001eb386350	Transcription factor GAMYB
				9	95456371..95463300	Zm00001eb386370	Putative MYB DNA-binding domain superfamily protein
				9	95693470..95696583	Zm00001eb386390	EIN3-binding F-box protein 1
				9	95704137..95716811	Zm00001eb386410	non-specific serine/threonine protein kinase (EC 2.7.11.1)
				9	95921125..95921445	Zm00001eb386420	F-box domain-containing protein
				9	95986709..95989633	Zm00001eb386430	F-box domain-containing protein
				9	96088780..96090931	Zm00001eb386440	F-box/LRR-repeat protein 23
				9	96090984..96097630	Zm00001eb386450	NET domain-containing protein
				9	96168093..96170362	Zm00001eb386480	Tetratricopeptide repeat (TPR)-like superfamily protein
				9	96168985..96174897	Zm00001eb386490	TPX2 C-terminal domain-containing protein; Protein WVD2-like 5
				9	96309109..96313614	Zm00001eb386500	Aminoacyl-tRNA synthetase class Ia domain-containing protein
				9	96314188..96320591	Zm00001eb386510	Nucleoporin-related
				9	96371196..96375737	Zm00001eb386520	Glycosyl hydrolase superfamily protein
				9	96432184..96434261	Zm00001eb386530	Phosphatidylcholine:diacylglycerol cholinephosphotransferase 1
				9	96578212..96580982	Zm00001eb386540	ABC transporter domain-containing protein
				9	96580994..96586770	Zm00001eb386550	Sec14p-like phosphatidylinositol transfer family protein; SEC14-like protein 1 (Sec14p-like phosphatidylinositol transfer family protein); CRAL-TRIO domain-containing protein
				9	96736102..96743033	Zm00001eb386560	26S protease regulatory subunit S10B homolog B; AAA+ ATPase domain-containing protein
				9	96745753..96750888	Zm00001eb386570	C2 and GRAM domain-containing protein
qDFA55_10_1	S10_130304439	± 1 Mbp	132862914	10	131913241..131928712	Zm00001eb426220	CLIP-associated protein; TOG domain-containing protein
				10	132011936..132020957	Zm00001eb426230	GDSL esterase/lipase; GDSL esterase/lipase LTL1
				10	132015130..132017655	Zm00001eb426240	2-phytyl-1,4-beta-naphthoquinone methyltransferase, chloroplastic (EC 2.1.1.329) (Demethylphylloquinone methyltransferase) (Menaquinone biosynthesis methyltransferase ubiE-like protein)
				10	132055920..132057791	Zm00001eb426250	Transducin/WD40 repeat-like superfamily protein
				10	132066611..132069459	Zm00001eb426260	Putative DUF231 domain containing family protein
				10	132130383..132132508	Zm00001eb426280	Putative MYB DNA-binding domain superfamily protein
				10	132308188..132309988	Zm00001eb426290	Putative lung seven transmembrane receptor family protein
				10	132312304..132320426	Zm00001eb426300	Zinc finger (C3HC4-type RING finger) family protein; Putative RING zinc finger and VWF domain family protein
				10	132471858..132495298	Zm00001eb426320	Triglyceride lipases; C2 domain-containing protein
				10	132573351..132628284	Zm00001eb426330	Dicer-like 103 (Dicer-like protein 4)
				10	132695270..132697286	Zm00001eb426360	Peroxygenase 2
				10	132762821..132767051	Zm00001eb426370	Major facilitator superfamily (MFS) profile domain-containing prote
				10	132786924..132793028	Zm00001eb426420	RING-type domain-containing protein; RING/U-box superfamily protein
				10	132797295..132800458	Zm00001eb426440	Thioredoxin domain-containing protein PLP3B
				10	132813800..132814201	Zm00001eb426460	Embryo sac development arrest 6
				10	132835417..132837758	Zm00001eb426490	GCF C-terminal domain-containing protein
				10	132842286..132846579	Zm00001eb426510	Beta-glucosidase 47
				10	132857521..132863591	Zm00001eb426520	Beta-glucosidase 18; Beta-glucosidase 47
				10	132865151..132868710	Zm00001eb426530	Peptidoglycan binding-like domain-containing protein
				10	132867003..132883409	Zm00001eb426540	NB-ARC domain-containing protein
				10	132868849..132869272	Zm00001eb426550	Disease resistance protein
				10	132873752..132875075	Zm00001eb426560	Xyloglucan 6-xylosyltransferase 2
				10	132885840..132891761	Zm00001eb426580	Putative casein kinase family protein; Protein kinase domain-containing protein
				10	132945558..132947533	Zm00001eb426610	Ribosomal protein L14e domain-containing protein; 60S ribosomal protein L14-1
				10	133003877..133006295	Zm00001eb426620	dCTP pyrophosphatase 1 (EC 3.6.1.12)
				10	133059030..133061923	Zm00001eb426630	CAAX amino terminal protease family protein
				10	133164716..133167805	Zm00001eb426640	NAC domain-containing protein; NAC domain containing protein 74
				10	133169978..133173006	Zm00001eb426650	L-allo-threonine aldolase; Aromatic amino acid beta-eliminating lyase/threonine aldolase domain-containing protein
				10	133258512..133260292	Zm00001eb426660	ALOG domain-containing protein; Protein LIGHT-DEPENDENT SHORT HYPOCOTYLS 3
				10	133282790..133284965	Zm00001eb426670	MYB transcription factor (Myb domain protein 15)
				10	133361271..133375318	Zm00001eb426690	Hexosyltransferase (EC 2.4.1.-)
				10	133377057..133380269	Zm00001eb426700	Small nuclear ribonucleoprotein Sm D2 (Sm-D2) (snRNP core protein D2)
				10	133462513..133465886	Zm00001eb426710	Cytokinin riboside 5'-monophosphate phosphoribohydrolase (EC 3.2.2.n1)
				10	133463504..133476007	Zm00001eb426720	Putative pentatricopeptide repeat family protein
				10	133466925..133473673	Zm00001eb426730	Nucleotide/sugar transporter family protein; Sugar phosphate transporter domain-containing protein
				10	133561653..133564154	Zm00001eb426740	Auxin response factor
				10	133566162..133566997	Zm00001eb426750	Senescence regulator
				10	133665499..133668129	Zm00001eb426790	DUF4220 domain-containing protein
				10	133794226..133806403	Zm00001eb426800	Pre-mRNA-splicing factor 18
				10	133832634..133834007	Zm00001eb426810	Pre-mRNA-splicing factor 18
qDFA55_10_2	S10_143164369	± 100 kbp	145336804	10	145338719..145342652	Zm00001eb431290	Myosin heavy chain-related
				10	145345977..145349631	Zm00001eb431300	OSJNBa0053K19.23-like protein
				10	145335045..145335967	Zm00001eb431270	60S ribosomal protein L27
				10	145412559..145417512	Zm00001eb431310	RRM domain-containing protein; Polyadenylate-binding protein RBP45C
				10	145423818..145429046	Zm00001eb431320	Ataxin 2 SM domain-containing protein
				10	45434691..145438278	Zm00001eb431330	AT hook motif family protein
qDFA8O4_8_1	S8_114779212	± 500 kbp	117350746	8	116927851..116928941	Zm00001eb350880	Myb-like domain-containing protein
				8	116965410..116982653	Zm00001eb350890	Protein kinase domain-containing protein; [RNA-polymerase]-subunit kinase (EC 2.7.11.23)
				8	116991466..116995911	Zm00001eb350910	Peroxisomal adenine nucleotide carrier 1
				8	117155161..117161340	Zm00001eb350920	Malectin-like domain-containing protein; Leucine-rich repeat (LRR) family protein; Protein binding protein
				8	117209205..117217905	Zm00001eb350930	Ribosomal protein L34e superfamily protein
				8	117290699..117291583	Zm00001eb350960	UDP-glycosyltransferase 88A1
				8	117313914..117320081	Zm00001eb350970	Golgin subfamily A member 4
				8	117393413..117406108	Zm00001eb350990	CW-type Zinc Finger; CW-type domain-containing protein
				8	117559027..117562955	Zm00001eb351000	Succinate dehydrogenase subunit 4 mitochondrial
				8	117583905..117598910	Zm00001eb351010	Protein kinase domain-containing protein; Protein kinase superfamily protein
				8	17700836..117704481	Zm00001eb351020	F-box domain-containing protein; F-box domain containing protein
				8	117801352..117808833	Zm00001eb351060	MSP domain-containing protein; Vesicle-associated protein 2-2
qDFAT_7_1	S7_173516190	± 500 kbp	182566389	7	182137528..182139464	Zm00001eb330670	DUF295 domain-containing protein
				7	182190235..182195900	Zm00001eb330680	BZIP domain-containing protein; BZIP transcription factor (Basic leucine-zipper 52
				7	182217234..182224317	Zm00001eb330690	B3 domain-containing transcription repressor VAL2
				7	182226980..182230661	Zm00001eb330700	Vacuolar-sorting receptor 1
				7	182242663..182245204	Zm00001eb330710	Putative WRKY transcription factor 30
				7	182246314..182268566	Zm00001eb330720	Zinc ion binding
				7	182271140..182274871	Zm00001eb330730	Probable zinc-ribbon domain-containing protein
				7	182290937..182294703	Zm00001eb330740	Ribosomal protein S6 kinase; Protein kinase domain-containing protein
				7	182296841..182300676	Zm00001eb330750	Eukaryotic translation initiation factor 2 beta subunit (Eukaryotic translation initiation factor 2 subunit beta)
				7	182301132..182306327	Zm00001eb330760	Putative inactive receptor kinase
				7	182352434..182354239	Zm00001eb330770	Acid phosphatase 1
				7	182357727..182359033	Zm00001eb330780	Calcium-binding protein CAST
				7	82449947..182463761	Zm00001eb330790	Mediator of RNA polymerase II transcription subunit 33A
				7	182465096..182475496	Zm00001eb330800	ATP-dependent DNA helicase (EC 3.6.4.12)
				7	182475829..182482091	Zm00001eb330810	Hexosyltransferase (EC 2.4.1.-)
				7	182487358..182491564	Zm00001eb330830	Nucleic acid binding protein
				7	182528757..182532945	Zm00001eb330840	Apyrase 1
				7	182564903..182567517	Zm00001eb330850	NAC transcription factor ONAC010
				7	182607096..182609119	Zm00001eb330870	Protein FLX-like 3
				7	182614902..182616925	Zm00001eb330880	Hydroxyproline-rich glycoprotein family protein
				7	182651454..182652478	Zm00001eb330890	Stress responsive protein
				7	182704718..182706122	Zm00001eb330900	Stress responsive protein
				7	182734869..182736688	Zm00001eb330910	NAC transcription factor
				7	182741326..182743238	Zm00001eb330920	Thioredoxin domain-containing protein; Thioredoxin-like 1-1 chloroplastic
				7	182748387..182748928	Zm00001eb330930	Phytochrome C
				7	182793242..182797113	Zm00001eb330990	WUSCHEL-related homeobox 11; Homeobox domain-containing protein
				7	182798875..182802975	Zm00001eb331000	C2C2-Dof transcription factor (Dof-type zinc finger DNA-binding family protein)
				7	182809977..182813133	Zm00001eb331010	Myb-related protein 2
				7	182815155..182831476	Zm00001eb331030	Nuclear pore complex protein NUP214
				7	182872425..182874964	Zm00001eb331050	Peptidase A1 domain-containing protein
				7	182876732..182878951	Zm00001eb331070	AB hydrolase-1 domain-containing protein
				7	182932191..182934361	Zm00001eb331080	EIL transcription factor
				7	182942998..182944842	Zm00001eb331100	Cytochrome P450 family 76 subfamily C polypeptide 7
				7	183006249..183008513	Zm00001eb331110	Subtilisin-like protease SBT1.9
qDFAT_9_1	S9_129048422	± 1 Mbp	134871663	9	133910142..133911125	Zm00001eb394340	NAD(P)H dehydrogenase (quinone) (EC 1.6.5.2)
				9	133919123..133923877	Zm00001eb394360	ER membrane protein complex subunit 4
				9	133934405..133935418	Zm00001eb394370	Protein kinase domain-containing protein
				9	133937210..133941537	Zm00001eb394380	Rhomboid-like protein 19
				9	133942497..133948371	Zm00001eb394390	Phosphoinositide phospholipase C (EC 3.1.4.11)
				9	133993365..133996131	Zm00001eb394400	Glutathione peroxidase
				9	134113439..134131566	Zm00001eb394410	Protein HUA2-LIKE 3; CID domain-containing protein
				9	134131873..134133100	Zm00001eb394420	Bifunctional inhibitor/plant lipid transfer protein/seed storage helical domain-containing protein
				9	134229863..134231853	Zm00001eb394430	Putative cytochrome P450 superfamily protein
				9	134268888..134286581	Zm00001eb394440	Villin-2
				9	134337472..134350328	Zm00001eb394450	Srp40 C-terminal domain-containing protein
				9	134351401..134361510	Zm00001eb394460	Alpha-N-acetylglucosaminidase
				9	134363046..134367331	Zm00001eb394470	TRAF-type zinc finger-related
				9	134377918..134381446	Zm00001eb394480	1-phosphatidylinositol-4-phosphate 5-kinase (EC 2.7.1.68)
				9	134462517..134468286	Zm00001eb394500	Haloacid dehalogenase-like hydrolase (HAD) superfamily protein
				9	134471264..134474098	Zm00001eb394510	Mitochondrial fission 1 protein
				9	134475502..134479445	Zm00001eb394520	50S ribosomal protein L6 chloroplastic; 50S ribosomal protein L6 (50S ribosomal protein L6 chloroplastic)
				9	134479640..134483759	Zm00001eb394530	NAD(P)-binding Rossmann-fold superfamily protein
				9	134532955..134539927	Zm00001eb394540	Beta-adaptin-like protein
				9	134544432..134547699	Zm00001eb394570	R3H domain protein
				9	134580984..134604696	Zm00001eb394580	Aberrant pollen transmission1
				9	134663198..134665815	Zm00001eb394590	Ribosomal RNA-processing protein 17; Putative nucleolar-protein-domain family protein
				9	134762150..134763464	Zm00001eb394600	Protein EARLY RESPONSIVE TO DEHYDRATION 15; Early response to dehydration 15-like protein (Protein EARLY RESPONSIVE TO DEHYDRATION 15)
				9	134766274..134780822	Zm00001eb394610	Chromatin-remodeling ATPase INO80 (EC 3.6.4.-)
				9	134818081..134824664	Zm00001eb394630	Immunoglobulin V-set domain-containing protein
				9	134826049..134829501	Zm00001eb394640	Nop domain-containing protein; Nucleolar protein NOP56-like protein
				9	134897940..134902685	Zm00001eb394650	SAC3/GANP/THP3 conserved domain-containing protein; SAC3 family protein C
				9	135000695..135003043	Zm00001eb394660	RING-type E3 ubiquitin transferase (EC 2.3.2.27)
				9	135005256..135007786	Zm00001eb394670	Nascent polypeptide-associated complex alpha subunit-like protein
				9	135072357..135076025	Zm00001eb394700	Superoxide dismutase [Cu-Zn] 4AP (EC 1.15.1.1); superoxide dismutase (EC 1.15.1.1)
				9	135131903..135132768	Zm00001eb394710	Beta-amylase (EC 3.2.1.2)
				9	135138536..135143670	Zm00001eb394740	Beta-amylase (EC 3.2.1.2)
				9	135208116..135212515	Zm00001eb394750	Nop domain-containing protein
				9	135270706..135275762	Zm00001eb394760	Protein kinase domain-containing protein
				9	135318932..135322125	Zm00001eb394770	Putative phototropic-resoponsive NPH3 family protein; NPH3 domain-containing protein
				9	135512601..135517226	Zm00001eb394790	Protein-serine/threonine kinase (EC 2.7.11.-)
				9	135564116..135565298	Zm00001eb394800	Bidirectional sugar transporter SWEET
				9	135789944..135795597	Zm00001eb394820	SANT domain-containing protein
				9	135817614..135826794	Zm00001eb394830	Putative jumonji-like transcription factor family protein; JmjC domain-containing protein
